# Supplementary material for: Various Options for Covalent Immobilization of Cysteine Proteases—Ficin, Papain, Bromelain
Source: Int J Mol Sci. 2025 Jan 10;26(2):547. doi: 10.3390/ijms26020547 (PMC11764635; doi:10.3390/ijms26020547)
Supplement: Supplementary file 1 [file ijms-26-00547-s001.zip]

Archive with 1 entries (1 files):
- ijms-3395884-supplementary.pdf
